# Supplementary material for: Generation and Validation of Monoclonal Antibodies Suitable for Detecting and Monitoring Parvovirus Infections
Source: Pathogens. 2022 Feb 4;11(2):208. doi: 10.3390/pathogens11020208 (PMC8877868; doi:10.3390/pathogens11020208)
Supplement: Supplementary file 1 [file pathogens-11-00208-s001.zip]

Archive with 4 entries (4 files):
- mAb-NS1 Sup Figure S1.pptx
- mAB-NS1 Sup Figure S2.pptx
- mAB-NS1 Sup Figure S3.pptx
- mAB-NS1 Sup Figure S4.pptx
